# Supplementary material for: Enabling Molecular-Level Computational Description of Redox and Proton-Coupled Electron Transfer Reactions of Samarium Diiodide
Source: J Phys Chem A. 2023 Apr 19;127(17):3796–803. doi: 10.1021/acs.jpca.3c00418 (PMC10165656; doi:10.1021/acs.jpca.3c00418)
Supplement: Supplementary file 2 — jp3c00418_si_002.xyz [file jp3c00418_si_002.xyz]

   68
SmI2(THF)5
Sm     0.026923     0.002416     0.002380
 I     0.022823     0.004440     3.268129
 I     0.014145     0.004990    -3.264474
 O    -0.034025    -2.623332    -0.121328
 C     0.595868    -3.451866    -1.113078
 C    -0.615894    -3.434291     0.912533
 C     0.158707    -4.867298    -0.787586
 H     0.288532    -3.096767    -2.102048
 H     1.686525    -3.334949    -1.025295
 C    -0.001780    -4.806593     0.726482
 H    -0.399662    -2.964827     1.878524
 H    -1.707090    -3.458393     0.770645
 H     0.883168    -5.615333    -1.123446
 H    -0.804873    -5.089183    -1.264180
 H     0.978095    -4.856627     1.219209
 H    -0.628957    -5.605163     1.134261
 O    -2.470142    -0.835850     0.022638
 C    -3.129465    -1.481963    -1.079081
 C    -3.386055    -0.645952     1.113908
 C    -4.607678    -1.425984    -0.746374
 H    -2.851673    -0.961589    -2.001452
 H    -2.765181    -2.518359    -1.147061
 C    -4.588620    -1.503909     0.774791
 H    -2.876561    -0.922834     2.042416
 H    -3.646891     0.421585     1.171020
 H    -5.173694    -2.232836    -1.221650
 H    -5.037773    -0.470388    -1.074270
 H    -4.424572    -2.539151     1.102201
 H    -5.507365    -1.141205     1.245565
 O    -1.592327     2.077433     0.133140
 C    -2.524707     2.400357    -0.911133
 C    -1.561044     3.125989     1.116770
 C    -2.796865     3.881770    -0.749386
 H    -2.075200     2.120506    -1.870239
 H    -3.441463     1.808165    -0.765251
 C    -2.717174     4.042506     0.763687
 H    -1.630236     2.668549     2.108834
 H    -0.594497     3.646008     1.041954
 H    -3.760927     4.179507    -1.172778
 H    -2.011362     4.470237    -1.241298
 H    -3.643922     3.688197     1.233163
 H    -2.545882     5.073318     1.088110
 O     1.614498     2.098359    -0.184295
 C     2.450762     2.508395     0.911543
 C     1.594191     3.111945    -1.203726
 C     2.688981     3.989157     0.695260
 H     1.938549     2.261623     1.848170
 H     3.391072     1.938420     0.870006
 C     2.697477     4.080992    -0.825472
 H     1.729513     2.624237    -2.173755
 H     0.606271     3.596729    -1.197166
 H     3.615960     4.335849     1.162072
 H     1.859277     4.576327     1.110510
 H     3.661162     3.736522    -1.222425
 H     2.515130     5.090475    -1.206175
 O     2.548093    -0.751763     0.177885
 C     3.459659    -0.597747    -0.923763
 C     3.131741    -1.579996     1.197672
 C     4.534682    -1.642282    -0.698900
 H     2.898060    -0.716932    -1.857063
 H     3.874189     0.421154    -0.897100
 C     4.595504    -1.701006     0.822265
 H     2.947712    -1.108021     2.167483
 H     2.626908    -2.557989     1.189215
 H     5.485616    -1.370514    -1.167140
 H     4.219699    -2.611570    -1.107468
 H     5.162088    -0.846540     1.214509
 H     5.051675    -2.617253     1.209105
   68
SmI2(THF)5+
Sm    -0.000041    -0.004907     0.000039
 I     0.003906    -0.009583     3.049517
 I    -0.004053    -0.008312    -3.049445
 O     0.000708    -2.484441    -0.000508
 C     0.589782    -3.318111    -1.034495
 C    -0.587845    -3.318972     1.033075
 C     0.063782    -4.709327    -0.759625
 H     0.300467    -2.905155    -2.004308
 H     1.682207    -3.263899    -0.935983
 C    -0.060931    -4.709717     0.757570
 H    -0.298822    -2.906271     2.003081
 H    -1.680303    -3.265430     0.934564
 H     0.733294    -5.483966    -1.143303
 H    -0.918574    -4.847572    -1.228373
 H     0.921513    -4.847540     1.226260
 H    -0.729938    -5.484972     1.140884
 O    -2.360881    -0.761282    -0.024126
 C    -2.991231    -1.524430    -1.088710
 C    -3.315582    -0.520992     1.044394
 C    -4.468657    -1.505516    -0.762719
 H    -2.731239    -1.055221    -2.040831
 H    -2.574586    -2.540401    -1.070821
 C    -4.462653    -1.463638     0.758603
 H    -2.807407    -0.697961     1.995680
 H    -3.623935     0.532252     0.997991
 H    -4.990119    -2.373880    -1.174448
 H    -4.939894    -0.602823    -1.171445
 H    -4.253172    -2.458284     1.172260
 H    -5.402635    -1.109301     1.190232
 O    -1.459911     1.998654     0.035942
 C    -2.386546     2.364739    -1.021865
 C    -1.481305     3.005445     1.083205
 C    -2.745249     3.807038    -0.742342
 H    -1.887883     2.197442    -1.980224
 H    -3.259799     1.702056    -0.955772
 C    -2.691797     3.859716     0.777976
 H    -1.519747     2.488908     2.045518
 H    -0.545807     3.578310     1.025581
 H    -3.721476     4.074751    -1.155586
 H    -1.996347     4.480018    -1.178921
 H    -3.595400     3.413204     1.211707
 H    -2.590447     4.872492     1.177274
 O     1.458729     1.999463    -0.035145
 C     2.384943     2.365780     1.022946
 C     1.479838     3.006490    -1.082184
 C     2.742895     3.808352     0.743875
 H     1.886178     2.197960     1.981160
 H     3.258574     1.703590     0.956860
 C     2.689763     3.861387    -0.776441
 H     1.518846     2.490189    -2.044600
 H     0.543979     3.578784    -1.024706
 H     3.718873     4.076515     1.157415
 H     1.993512     4.480793     1.180456
 H     3.593728     3.415503    -1.210066
 H     2.587928     4.874204    -1.175509
 O     2.361263    -0.759847     0.023939
 C     3.315835    -0.518482    -1.044451
 C     2.992051    -1.523130     1.088166
 C     4.463416    -1.460644    -0.759127
 H     2.807757    -0.695233    -1.995829
 H     3.623634     0.534899    -0.997497
 C     4.469464    -1.503221     0.762175
 H     2.731787    -1.054516     2.040505
 H     2.575990    -2.539332     1.069799
 H     5.403194    -1.105594    -1.190612
 H     4.254459    -2.455211    -1.173238
 H     4.940195    -0.600448     1.171307
 H     4.991424    -2.371477     1.173499
   58
SmI2(THF)4H2O 
Sm     0.116435     0.054769    -0.087822
 I    -0.030783    -0.020343     3.253001
 I    -0.056781    -0.141116    -3.319128
 O     0.167403    -2.565438     0.180991
 C     0.741329    -3.405245    -0.830387
 C    -0.510932    -3.369903     1.164712
 C    -0.064911    -4.683433    -0.767247
 H     0.678048    -2.872133    -1.785192
 H     1.800655    -3.590636    -0.590758
 C    -0.303311    -4.813676     0.732513
 H    -0.097042    -3.138317     2.151325
 H    -1.570314    -3.080292     1.163300
 H     0.463948    -5.537877    -1.200529
 H    -1.012770    -4.558031    -1.306158
 H     0.584657    -5.235918     1.219400
 H    -1.157618    -5.448455     0.986418
 O    -2.407263    -0.719730    -0.063100
 C    -3.025215    -1.584979    -1.035764
 C    -3.360735    -0.349579     0.945971
 C    -4.503268    -1.588104    -0.693528
 H    -2.791633    -1.205015    -2.035105
 H    -2.582255    -2.586162    -0.934932
 C    -4.482967    -1.356730     0.811978
 H    -2.851069    -0.357506     1.914940
 H    -3.716906     0.671477     0.740093
 H    -4.995622    -2.519468    -0.989046
 H    -5.016001    -0.759272    -1.198610
 H    -4.227700    -2.283476     1.342398
 H    -5.430815    -0.984494     1.212381
 O    -1.351739     2.264569    -0.159555
 C    -2.266721     2.538055    -1.240980
 C    -1.633026     3.127950     0.955680
 C    -2.976076     3.820339    -0.852024
 H    -1.691810     2.603535    -2.169294
 H    -2.962379     1.691178    -1.328768
 C    -2.995285     3.725809     0.668142
 H    -1.581827     2.533438     1.874813
 H    -0.862012     3.912698     0.998448
 H    -3.971956     3.895796    -1.298966
 H    -2.393059     4.693223    -1.172024
 H    -3.791379     3.048546     1.002990
 H    -3.140141     4.689401     1.166001
 O     1.676499     1.960950     1.065696
 O     2.571740    -0.817117    -0.373731
 C     3.421463    -1.038651    -1.514474
 C     3.222727    -1.268451     0.826736
 C     4.557283    -1.905035    -1.005471
 H     2.822761    -1.497166    -2.307701
 H     3.779665    -0.064007    -1.873101
 C     4.676660    -1.452482     0.443985
 H     3.058598    -0.523232     1.612008
 H     2.757750    -2.213378     1.146183
 H     5.475336    -1.768486    -1.584993
 H     4.282496    -2.967270    -1.051312
 H     5.209801    -0.495342     0.504251
 H     5.190120    -2.172439     1.088444
 H     1.663721     2.916873     0.990036
 H     1.408226     1.752077     1.978463
   57
SmI2(THF)4OH 
Sm    -0.163892     0.004888    -0.200702
 I     0.030794    -0.331115     2.921178
 I    -0.330739    -0.554814    -3.286017
 O    -0.262845    -2.574728    -0.191764
 C     0.303435    -3.507853    -1.126251
 C    -0.995510    -3.361068     0.751765
 C     0.568283    -4.789404    -0.323911
 H    -0.419096    -3.668083    -1.937309
 H     1.189046    -3.038981    -1.561040
 C    -0.050221    -4.503041     1.051099
 H    -1.233177    -2.726820     1.609486
 H    -1.924083    -3.720135     0.279733
 H     1.636258    -5.017991    -0.251154
 H     0.086847    -5.646549    -0.806142
 H     0.707521    -4.157760     1.764519
 H    -0.557863    -5.369956     1.484240
 O    -2.618380    -0.738372    -0.220016
 C    -3.297554    -1.507092    -1.238856
 C    -3.503472    -0.533890     0.897785
 C    -4.638609    -1.910087    -0.636124
 H    -3.393757    -0.889475    -2.137271
 H    -2.655786    -2.358768    -1.489748
 C    -4.424891    -1.729970     0.863137
 H    -2.887345    -0.445873     1.797079
 H    -4.055152     0.406163     0.754550
 H    -4.921839    -2.929884    -0.913338
 H    -5.431912    -1.238603    -0.985436
 H    -3.928989    -2.603547     1.302472
 H    -5.354743    -1.555415     1.412774
 O    -1.768743     1.812245     0.522738
 C    -2.316626     2.337966    -0.707414
 C    -1.283396     2.899833     1.347414
 C    -1.952486     3.807614    -0.720192
 H    -1.892847     1.784419    -1.559127
 H    -3.402809     2.171820    -0.691934
 C    -1.925737     4.140356     0.766156
 H    -1.566970     2.674826     2.379037
 H    -0.190667     2.933396     1.264156
 H    -2.667855     4.405996    -1.292419
 H    -0.953915     3.932722    -1.152223
 H    -2.944164     4.269297     1.155159
 H    -1.353911     5.044365     0.996341
 O     0.833470     1.824105    -0.768208
 O     2.165871    -0.892446    -0.208633
 C     3.197535    -0.200701    -0.960182
 C     2.767578    -1.873011     0.661815
 C     4.472711    -0.967357    -0.676813
 H     2.893885    -0.195042    -2.012223
 H     3.240318     0.829307    -0.591369
 C     4.225034    -1.478425     0.736480
 H     2.235740    -1.844431     1.616526
 H     2.650228    -2.865716     0.207076
 H     5.359047    -0.331829    -0.763957
 H     4.585901    -1.808511    -1.372635
 H     4.361751    -0.673335     1.468938
 H     4.868050    -2.317353     1.019274
 H     1.222578     2.146213    -1.579619
   18
SmI2(H2O)5 
Sm     0.412414     0.029272    -0.064743
 I    -1.649523     0.489564     2.609461
 I     0.261547    -2.605662    -2.090095
 O     0.485316    -2.129808     1.429358
 O    -2.095160    -0.264078    -0.861557
 O    -0.764590     2.425733    -0.193512
 O     2.244956     0.211309    -1.940705
 H     2.068229    -0.607859    -2.433204
 H     2.926067     0.693194    -2.413306
 H     0.302889    -2.878427     0.846421
 H    -0.230013    -2.081412     2.075563
 H    -2.116555    -1.105077    -1.338339
 H    -2.635209    -0.366418    -0.067639
 H    -1.483726     2.478915    -0.829681
 H    -1.205120     2.381833     0.671283
 O     1.767673     0.875725     2.053986
 H     2.508839     0.504980     2.538240
 H     1.026766     0.917215     2.681670
   17
SmI2(H2O)4OH 
Sm     0.123011     0.353318     0.271347
 I    -2.214020    -0.012922     2.395095
 I    -0.405344     0.933004    -2.802251
 O     0.610050    -1.769979     1.557657
 O    -1.387495    -1.564446    -0.643756
 O    -1.252260     2.456335     0.195377
 O     2.015095     1.154003     0.756828
 O     1.773945    -1.119549    -0.994963
 H     2.757957     1.589899     1.165094
 H     1.639557    -0.945545    -1.936468
 H     2.549639    -0.602719    -0.735513
 H     0.725542    -2.535462     0.985953
 H    -0.134305    -1.958006     2.144702
 H    -1.642551    -1.321486    -1.544346
 H    -2.192599    -1.563967    -0.109076
 H    -1.513630     2.673770    -0.708561
 H    -2.053491     2.376551     0.728682
   18
SmI2(H2O)5+
Sm     0.052670    -0.114398     0.307422
 I    -0.554503    -0.853865     3.184799
 I    -0.442905    -0.760492    -2.661167
 O     0.298505    -2.551778     0.259276
 O    -2.379064    -0.399043     0.246694
 O    -0.506642     2.067296    -0.713586
 O     2.314145    -0.201560    -0.687235
 H     2.292171    -0.449718    -1.621719
 H     3.218088    -0.300351    -0.374164
 H     0.166711    -3.077070    -0.537584
 H     0.133479    -3.102488     1.032636
 H    -2.859491    -0.645962    -0.551123
 H    -2.885357    -0.674623     1.018950
 H    -0.732424     1.981318    -1.650148
 H    -0.803184     2.931710    -0.414042
 O     1.343618     1.503292     1.672786
 H     1.937945     2.247006     1.537157
 H     1.231039     1.369728     2.624249
